# Supplementary material for: Associations between Physical Activity, Sunshine Duration and Osteoporosis According to Obesity and Other Lifestyle Factors: A Nested Case–Control Study
Source: Int J Environ Res Public Health. 2021 Apr 22;18(9):4437. doi: 10.3390/ijerph18094437 (PMC8122401; doi:10.3390/ijerph18094437)
Supplement: Supplementary file 1 [file ijerph-18-04437-s001.zip]

Archive with 1 entries (1 files):
- ijerph-1175890-supplementary.docx
